# Supplementary material for: Investigation of the Differential Contributions of Superficial and Deep Muscles on Cervical Spinal Loads with Changing Head Postures
Source: PLoS One. 2016 Mar 3;11(3):e0150608. doi: 10.1371/journal.pone.0150608 (PMC4777436; doi:10.1371/journal.pone.0150608)
Supplement: S1 Table — Peak exerted forces and terminal posture of the head for each subject. (XLSX) [file pone.0150608.s001.xlsx]

## Sheet: Subject
Peak exerted force during MVIC (N)							Terminal posture (degree)
Subject	Flex	Ext	LB	RB			Subject	Flex	Ext	LB	RB
1	84.8527	115.53	58.1465	64.3286			1	44.5	34.5	23.6	25.3
2	90.3826	165.066	96.8623	80.8491			2	50.5	36.2	28.7	30.1
3	83.4373	118.881	73.3265	78.1617			3	50.6	31.9	26.4	25.7
4	86.4325	92.2972	46.4371	56.2552			4	38.5	39.1	22.8	23.2
5	74.3695	88.622	49.9544	49.5301			5	53.4	47.1	26.4	33.6
6	110.709	187.614	91.4419	75.3724			6	61.2	36.8	32	29.9
7	41.2904	58.9721	36.4835	28.419			7	57.5	43.5	20.8	30.8
8	74.7754	89.0275	55.499	57.8575			8	37.3	38.2	22.8	22.7
9	57.1797	58.5007	48.4459	49.0262			9	33.2	41.9	21	25.8
10	127.378	211.535	127.364	117.357			10	53.2	43.3	34.8	26.5
11	91.9488	104.621	48.8144	43.9066			11	38.4	33.2	32.2	25.7
12	106.351	134.46	67.3467	67.5879			12	51.7	48.5	33.9	38.2
13	78.6409	55.3698	50.4612	61.2856			13	53.8	38.8	29.7	29.9
14	65.9867	54.0459	31.1624	22.4094			14	43.9	33.1	29.3	27.5
15	68.1062	106.426	70.5323	68.3567			15	34.4	32.2	30.2	30.8
16	63.4423	63.8951	46.731	38.2516			16	41.2	35.6	37	35.4
17	65.8416	76.3743	54.4783	53.3847			17	51	43.4	37.3	36
Mean	80.6544	104.779	61.9698	59.5494			Mean	46.7235	38.6647	28.7588	29.2412
SD	21.0574	47.0966	24.2528	22.1781			SD	8.43553	5.18856	5.37181	4.55262
