# Supplementary material for: Investigation of the Differential Contributions of Superficial and Deep Muscles on Cervical Spinal Loads with Changing Head Postures
Source: PLoS One. 2016 Mar 3;11(3):e0150608. doi: 10.1371/journal.pone.0150608 (PMC4777436; doi:10.1371/journal.pone.0150608)
Supplement: S2 Table — Activation levels of the superficial muscles during the maximal voluntary isometric contraction in anterior, posterior and left/right directions for each subject. (XLSX) [file pone.0150608.s002.xlsx]

## Sheet: EMG(%)
Anterior
Subject	Sternocleidomastoid (left)	Sternocleidomastoid (right)	Splenius capitis/levator scapulae (left)	Splenius capitis/levator scapulae (right)	Semispinalis capitis/trapezius (left)	Semispinalis capitis/trapezius (right)
1	87.68	83.52	76.565	75.42	23.35	58.81
2	79.225	87.33	26.475	56.45	14.89	18.65
3	96.72	95.235	69.305	64.85	75.37	82.775
4	96.345	92.05	61.61	55.365	37.68	33.77
5	82.03	88.885	61.865	76.375	15.57	43.96
6	97.545	89.85	24.89	41.92	9.84	9.52
7	87.815	88.715	94.03	66.22	22.355	23.925
8	94.475	97.8	85.285	94.01	26.825	95.8
9	97.565	95	32.67	50.75	18.31	19.945
10	95.275	98.215	53.605	68.35	20.855	26.685
11	85.27	98.335	87.56	68.71	23.075	19.585
12	93.94	95.83	50.16	39.955	22.755	16.545
13	88.47	77.195	42.8	29.54	15.975	31.1
14	94.04	90.945	78.095	85.735	12.385	29.395
15	97.255	95.66	85.51	92.065	66.5	88.115
16	93.76	93.585	29.15	43.5	25.045	28.375
17	95.695	94.79	46.295	58.09	27.885	48.85
Mean	91.9474	91.9376	59.1688	62.7826	26.9803	39.7532
SD	5.74729	5.64191	23.1397	18.5089	17.866	26.5288
Posterior
Subject	Sternocleidomastoid (left)	Sternocleidomastoid (right)	Splenius capitis/levator scapulae (left)	Splenius capitis/levator scapulae (right)	Semispinalis capitis/trapezius (left)	Semispinalis capitis/trapezius (right)
1	1.75	1.33	32.89	18.285	94.645	98.675
2	11.96	3.06	81.895	95.775	93.28	92.155
3	3.25	3.01	41.79	37.135	86.57	71.93
4	28.63	62.875	81.68	64.455	98.21	82.28
5	2.45	5.865	66.43	46.655	77.925	87.485
6	57.02	46.43	85.97	87.275	98.565	89.1
7	4.215	3.295	21.67	49.93	87.485	85.92
8	2.425	2.635	82.26	22.32	88.38	80.9
9	6.625	4.105	86.01	70.245	89.32	84
10	4.75	4.725	77.56	82.595	91.985	96.805
11	3.445	9.415	87.655	92.295	94.03	92.86
12	6.47	3.03	54.4	89.365	93.92	85.72
13	52.4	51.49	69.725	70.43	80.87	91.31
14	5.53	3.57	71.295	34.15	93.215	99.385
15	1.96	1.565	38.54	16.12	99.935	95.285
16	5.075	3.475	51.87	50.59	66.985	62.505
17	3.685	3.385	97.63	80.095	96.955	98.935
Mean	11.8612	12.5447	66.4276	59.2774	90.1338	87.9559
SD	17.33	19.8951	22.2766	27.0561	8.46235	9.88661
Left
Subject	Sternocleidomastoid (left)	Sternocleidomastoid (right)	Splenius capitis/levator scapulae (left)	Splenius capitis/levator scapulae (right)	Semispinalis capitis/trapezius (left)	Semispinalis capitis/trapezius (right)
1	16.825	5.225	68.725	10.75	33.545	25.115
2	78.35	5.105	72.285	32.395	39.3	32.875
3	29.905	23.345	50.955	16.59	79.38	56.285
4	58.105	66.425	79.21	44.05	64.17	49.015
5	28.18	4.36	40.48	10.335	11.14	15.465
6	84.795	77.24	64.55	32.32	68.15	29.34
7	22.465	7.89	86.09	17.305	50.73	15.885
8	43.845	8.4	70.96	7.005	56.845	49.005
9	42.555	3.295	85.54	26.615	45.76	53.405
10	64.71	10.2	86.13	18.325	53.67	35.145
11	21.395	21.4	73.985	52.1	42.89	54.505
12	12.62	4.93	85.255	11.855	40.48	14.56
13	60.345	67.81	65.325	39.985	40.25	79.83
14	29.2	6.36	47.575	11.93	27.015	15.5
15	51.415	9.54	42.67	5.255	53.685	20.68
16	24.85	24.7	87.415	15.32	82.42	58.97
17	12.935	2.18	78.015	17.45	50.54	22.46
Mean	40.1468	20.4944	69.7156	21.7403	49.41	36.9435
SD	22.6957	24.9121	15.8181	13.8129	18.0124	19.568
Right
Subject	Sternocleidomastoid (left)	Sternocleidomastoid (right)	Splenius capitis/levator scapulae (left)	Splenius capitis/levator scapulae (right)	Semispinalis capitis/trapezius (left)	Semispinalis capitis/trapezius (right)
1	14.615	21.65	15.53	63.325	47.07	77.57
2	4.045	39.275	17.31	64.735	10.73	28.6
3	20.745	20.065	9.585	48.105	32.96	65.865
4	47.08	55.365	34.19	75.42	42.145	69.655
5	4.545	16.905	22.04	76.475	40.39	54.655
6	69.47	50.92	15.55	58.81	45.565	68.35
7	6.65	10.24	8.85	86.465	19.765	50.465
8	1.495	26.225	10.215	21.955	10.49	45.57
9	6.37	8.615	14.475	56.52	14.265	31.16
10	19.635	59.25	14.665	85.985	16.395	34.165
11	14.05	28	20.195	76.28	20.88	49.195
12	3.75	17.06	8.74	48.14	20.955	31.87
13	65.59	51.47	47.69	79.795	33.61	72.09
14	3.24	64.29	12.845	52	9.485	27.895
15	1.58	50.26	9.065	40.555	28.61	73.015
16	21.93	32.805	9.44	76.85	16.345	45.32
17	5.795	26.68	13.005	97.73	26.105	76.235
Mean	18.2697	34.0632	16.67	65.2438	25.6332	53.0397
SD	21.7412	17.9956	10.2357	19.3656	12.6628	18.0775
