# Supplementary material for: Investigation of the Differential Contributions of Superficial and Deep Muscles on Cervical Spinal Loads with Changing Head Postures
Source: PLoS One. 2016 Mar 3;11(3):e0150608. doi: 10.1371/journal.pone.0150608 (PMC4777436; doi:10.1371/journal.pone.0150608)
Supplement: S3 Table — Spinal load, sum of muscle forces, and force ratio of deep muscles to superficial muscles (FR) during the maximal voluntary isometric contraction in anterior, posterior and left/right directions for each subject. (XLSX) [file pone.0150608.s003.xlsx]

## Sheet: Spinal Load
Anterior
Subject	Compression	Shear_ml	Shear_ap	MForce_d	MForce _s	FR
1	-1164.6	-2.85	-190.85	496.6	712.8	0.7
2	-1069.5	14.4	-171.05	447.4	652.55	0.7
3	-1161.45	-17.4	-85.7	365.4	862.7	0.4
4	-1070.2	6.65	-136.75	389.2	743.25	0.5
5	-1119.95	2.6	-179.9	454.6	717.95	0.65
6	-1185.85	-8.45	-198.55	462.05	755.7	0.6
7	-1010.95	-4.4	-113.7	347.6	751.25	0.45
8	-1171.45	-8.35	-147.85	389.2	858.4	0.45
9	-962.95	5	-150.9	313.55	683.15	0.5
10	-1141.3	5.15	-145.25	389.2	786.65	0.5
11	-1160.45	8.45	-175.85	454.6	765.15	0.6
12	-1211.15	1.3	-197.7	474.85	766.6	0.6
13	-1174.9	-6.3	-194.35	515.1	702.95	0.7
14	-1054.95	-11.3	-156.7	406.2	717.85	0.55
15	-1269.7	4.9	-104.2	394.1	967.8	0.4
16	-1007.15	2	-130.9	364.2	701.7	0.5
17	-1077.75	-2.55	-116.1	375.4	778.5	0.5
Mean	-1118.49	-0.655882	-152.724	414.074	760.291	0.547059
SD	81.7054	8.0967	34.8744	56.2365	76.968	0.100733
Posterior
Subject	Compression	Shear_ml	Shear_ap	MForce_d	MForce _s	FR
1	-1086.7	3.15	-27.6	537.15	637.45	0.85
2	-1238.55	-6.05	-51.85	436.85	902.95	0.45
3	-890.4	-13.2	-23.7	455.35	497.7	0.9
4	-1160.75	2.4	-50.7	380.1	885.75	0.45
5	-996.7	2.1	-50.4	371.15	703	0.55
6	-1594.1	-10.15	-75.9	651.4	1073.5	0.6
7	-709.6	4.3	-9.4	283.35	495.15	0.55
8	-853.15	-5.65	-29.45	308.25	615	0.5
9	-901.95	-11.6	-100.1	413.6	553.8	0.75
10	-1264.85	3.5	-30.15	588.4	785.8	0.75
11	-1153.55	1.65	-64.9	349.3	907.3	0.4
12	-1207.6	-8.25	-67.35	461.25	834.3	0.55
13	-1278.7	-7.45	-94.35	395.45	970	0.4
14	-758.1	-2.75	-100.6	406.2	423.5	0.95
15	-877.85	-2.35	21.55	384.35	576.2	0.65
16	-795.95	2.45	-46.85	293.55	568.1	0.5
17	-827.85	-5.4	-82.35	375.4	545.65	0.7
Mean	-1035.08	-3.13529	-52.0059	417.124	704.421	0.617647
SD	238.358	5.80196	33.5418	99.6698	194.381	0.173152
Left
Subject	Compression	Shear_ml	Shear_ap	MForce_d	MForce _s	FR
1	-907.05	-41.4	-190.1	480.437	484.286	1
2	-1009.9	-70.9	-170.55	431.248	632.977	0.7
3	-771.55	-38.95	-89.5	342.934	464.176	0.75
4	-996.15	-31.65	-102.25	356.719	714.601	0.5
5	-689.8	-25.7	-142.85	388.312	332.819	1.2
6	-1178.1	-46.95	-138.15	408.986	829.906	0.5
7	-609.6	-29.95	-111.6	315.191	340.806	0.95
8	-841	-54.15	-127	380.779	521.274	0.75
9	-804.15	-35.4	-143.45	413.606	427.308	1
10	-951.4	-76.65	-153.4	410.899	589.05	0.7
11	-828.15	-17	-147.65	454.6	430.613	1.05
12	-929.25	-49.9	-203.3	464.251	510.369	0.9
13	-1296.7	-29.7	-204.2	588.312	794.753	0.75
14	-621.85	-25.6	-113.3	302.662	358.593	0.85
15	-680.35	-42.2	-77	290.469	427.882	0.65
16	-823.55	-17.05	-96.95	359.786	522.702	0.7
17	-606.9	-23.75	-124.85	375.434	269.164	1.4
Mean	-855.615	-38.6412	-137.418	397.919	508.899	0.844118
SD	194.663	17.049	38.2717	73.6755	160.179	0.237751
Right
Subject	Compression	Shear_ml	Shear_ap	MForce_d	MForce _s	FR
1	-892.7	18.9	-155.3	448.992	493.741	0.9
2	-799.5	51.95	-158.3	381.538	448.322	0.85
3	-720.5	37.15	-86.85	339.141	409.209	0.85
4	-903.25	27.1	-92.9	336.501	626.091	0.55
5	-767	26.15	-149.7	403.028	404.216	1.05
6	-1150.35	39.1	-139.75	475.942	739.31	0.65
7	-570.55	19.55	-111.95	327.513	285.164	1.25
8	-566.65	39.45	-95.6	309.193	280.379	1.15
9	-678.25	34.6	-142.1	345.149	355.108	1
10	-924.05	66.5	-167.15	451.016	518.092	0.9
11	-841.2	31.75	-143.9	356.289	538.802	0.65
12	-827.9	37.15	-154.85	437.658	419.799	1.05
13	-1188	35.2	-161.9	415.747	839.88	0.5
14	-705.3	27.6	-119.4	334.942	417.623	0.8
15	-783.65	32.55	-102.15	373.712	468.625	0.8
16	-763.75	30.7	-126.85	334.003	481.054	0.7
17	-670.75	26.9	-120	375.414	338.324	1.1
Mean	-809.021	34.2529	-131.097	379.163	474.338	0.867647
SD	170.589	11.4842	26.2249	50.8949	149.067	0.214287
