# Supplementary material for: Investigation of the Differential Contributions of Superficial and Deep Muscles on Cervical Spinal Loads with Changing Head Postures
Source: PLoS One. 2016 Mar 3;11(3):e0150608. doi: 10.1371/journal.pone.0150608 (PMC4777436; doi:10.1371/journal.pone.0150608)
Supplement: S4 Table — Muscle forces of the individual cervical muscles among participants during the maximal voluntary isometric contraction in anterior, posterior and left/right directions for each subject. (XLSX) [file pone.0150608.s004.xlsx]

## Sheet: Muscle force (N)
Anterior
Subject	Sternomastoid		Cleidomastoid		CleidoOccipital		Trap		LevScap		SplCapLat		SplCapMed		SplCervicis		SemiCapLat		SemiCapMed		SemiCervicis		ScaleAnt		ScaleMed		ScalePost		LongissimusCap		LongissimusCer		IliocostalisCer		LongVer	LongSup		LongInf		LongCap
1	126.397	121.466	65.9836	63.7553	61.74	58.6281	3.8351	4.67665	7.1398	6.79075	4.08155	4.02295	4.1902	4.1303	34.9821	34.8623	1.9267	4.03465	2.1249	4.2601	34.5008	35.959	75.3996	75.3031	5.8426	7.08625	27.9359	27.8458	20.5338	20.4284	18.1593	18.1699	20.0089	19.826	17.8591	30.458	30.6281	12.6651	12.8001	39.2289	39.7262
2	110.863	124.943	57.4477	62.8987	51.8115	58.4299	7.611	6.10955	5.27575	7.7698	1.9372	3.4557	2.084	3.2053	34.3856	35.5909	1.72675	1.85585	1.4123	1.80945	34.0431	30.7473	76.6208	47.5977	3.1634	14.5416	22.7382	23.4038	16.7339	17.4952	17.2364	17.5928	18.1371	18.9692	17.5468	21.2728	21.2647	13.2526	13.0694	37.2741	36.6748
3	124.036	126.723	62.8512	52.1809	50.9514	32.4842	36.0142	43.0634	16.9823	18.8007	19.6893	10.7028	13.762	12.3218	29.1355	29.1341	34.5534	24.6118	7.84785	13.4299	28.7447	28.7461	50.9369	59.5668	23.3415	27.8585	7.6611	7.6608	16.7477	16.7465	14.8589	14.8583	15.2081	15.2073	16.9377	12.843	12.8427	11.1589	11.1588	37.8778	37.8775
4	121.521	124.109	53.9415	64.2968	41.7586	42.9124	25.1548	21.4091	19.7413	20.8003	11.0586	6.96475	7.66145	6.1493	31.0069	31.008	7.3301	12.1331	3.23875	2.7283	30.3498	30.3495	61.1282	44.0293	17.3544	27.8148	12.9622	12.9625	16.1077	16.1082	16.0408	16.0412	16.6728	16.6733	17.8128	13.837	13.8371	11.9933	11.9934	36.7331	36.7335
5	115.349	123.788	59.6506	62.5688	57.3534	51.5579	12.0161	10.4104	12.8906	10.6723	4.78475	5.69895	4.93825	4.3206	36.0236	36.0247	4.123	3.4335	1.6841	4.11725	34.1364	34.1353	49.9065	49.7227	34.05	34.8956	23.1642	23.1647	18.1261	18.1267	17.5926	17.5929	18.657	18.6576	17.1913	21.0737	21.0737	13.0439	13.0439	36.8822	36.8823
6	138.004	128.954	71.2115	67.1334	67.7952	63.0881	1.60955	1.59005	3.49705	4.5701	1.4913	2.3426	1.7765	2.5696	31.6093	28.8559	0.9128	0.89245	1.29465	1.27535	22.7018	30.983	92.0298	98.7034	1.9091	3.08095	28.321	26.4137	15.9501	14.1815	17.7389	16.8714	20.4596	18.3376	19.579	31.8375	31.8872	13.0425	13.4824	39.1181	40.6851
7	93.0434	90.8807	47.3242	46.5877	45.6847	43.4393	9.93165	9.20725	48.2212	37.8639	20.3991	20.922	23.0896	21.0739	27.7334	27.7298	11.1727	12.5719	7.21155	7.88205	25.5747	25.5793	46.5597	59.9714	22.504	25.6816	6.9135	6.91275	16.1496	16.1465	14.4009	14.3995	14.9918	14.9897	17.0641	12.6894	12.6889	10.8057	10.8057	36.0202	36.0202
8	134.843	118.355	64.6775	58.9219	57.3448	51.6724	15.0719	26.7697	29.7639	47.2623	13.6405	14.2957	7.8731	14.8236	31.0067	31.0062	13.8488	6.51125	2.9513	6.18405	30.3488	30.3467	53.998	49.954	43.9402	25.717	12.9624	12.9621	16.107	16.107	16.041	16.0406	16.673	16.6729	17.8133	13.8374	13.8371	11.9936	11.9933	36.734	36.7328
9	69.1067	67.472	33.8907	33.13	34.7233	33.8717	16.7972	17.9414	31.7845	44.859	16.9948	25.6957	19.8892	29.2421	5.1059	5.1059	12.3989	13.3809	14.6006	15.6415	6.4569	6.4569	50.0477	48.7772	20.9215	31.9677	16.9718	7.6834	3.4203	3.4203	7.00665	2.0285	15.8339	3.9052	45.6059	29.4124	26.8194	21.4397	21.1737	43.4873	42.2081
10	129.786	134.741	66.0743	68.1841	64.4024	64.007	6.27725	4.76485	12.7185	11.5585	4.37835	6.11225	4.0061	4.6668	31.0072	31.0071	2.5347	3.04785	1.497	4.4616	30.349	30.3491	88.3015	79.4715	10.5572	15.0862	12.9623	12.9623	16.1077	16.1077	16.041	16.041	16.673	16.673	17.813	13.8371	13.8371	11.9934	11.9934	36.7333	36.7333
11	119.737	138.435	60.4333	69.0846	58.8278	61.3168	11.3197	3.18225	8.39155	6.91255	5.2674	3.58385	5.3197	3.81355	36.0241	36.026	2.4975	1.5736	1.94045	1.88455	34.1392	34.1351	85.7181	89.74	15.5054	10.7129	23.1642	23.1651	18.1262	18.1273	17.5929	17.5934	18.657	18.6581	17.1908	21.0737	21.0734	13.0444	13.0442	36.8849	36.8842
12	133.766	135.984	69.3016	70.3011	65.5907	66.7445	2.399	2.01975	5.0897	4.44675	2.7548	2.24475	2.9536	2.47835	31.7636	32.1852	1.73565	1.3404	2.07565	1.7005	30.7641	29.1406	93.1124	93.9549	3.64835	2.9462	27.4158	27.7075	16.9374	17.2171	17.562	17.6799	19.411	19.7666	18.9413	31.4049	31.343	13.1183	13.0134	39.9355	39.5621
13	127.251	111.845	65.6731	60.0762	54.8793	53.916	5.21305	9.34855	5.7745	7.4902	2.40425	2.5586	2.61585	2.83445	37.434	37.4365	1.5418	4.08065	2.1891	2.5987	39.7199	39.7249	83.5255	83.2809	5.95195	7.8992	28.1712	28.1718	23.3823	23.3828	18.625	18.6253	20.1963	20.1961	16.9383	29.8357	29.834	12.4482	12.4487	39.251	39.254
14	131.569	119.513	61.7852	59.8957	47.4572	33.7569	14.0309	20.1298	19.8589	8.7384	6.8536	4.69575	5.1104	5.97255	31.2904	31.2907	8.2342	10.4734	2.43015	2.2827	28.6457	28.6427	27.8669	40.8182	39.8327	46.5104	19.7294	19.7297	14.6888	14.6891	16.7775	16.7775	18.0189	18.0194	18.0418	16.006	16.0058	12.487	12.4868	36.4175	36.4166
15	138.531	136.715	67.5738	66.6183	49.026	47.3345	37.858	33.2998	21.3516	20.3166	6.7089	5.64215	5.2783	5.46635	30.7091	30.7137	28.0451	74.0756	4.5064	6.1728	27.9926	27.9855	49.191	63.676	54.4765	45.9229	17.2394	17.2416	14.5611	14.564	16.4387	16.4404	17.5727	17.5756	18.1771	14.6949	14.6953	12.3041	12.304	36.4613	36.461
16	89.5804	90.835	45.4644	47.5874	46.5799	40.6711	18.8652	16.4478	23.0236	30.8819	12.6369	13.2581	14.1715	14.2975	17.8737	17.876	19.0463	12.1886	11.1188	15.2797	17.1179	17.1136	49.5618	46.3763	21.0877	22.7272	17.4085	9.5567	8.9454	8.94685	9.27555	9.22425	18.149	9.7694	39.5109	22.4575	22.0549	17.2355	18.8582	37.9344	44.9165
17	112.177	120.263	61.2773	61.9988	46.1243	28.6802	25.138	30.0398	22.3029	23.7709	11.1175	16.1273	10.9201	5.39225	29.6778	29.6789	23.6322	9.56905	4.01535	8.5054	27.3049	27.3027	58.8791	47.5589	22.7135	28.3021	12.1617	12.1621	15.2686	15.2694	15.6173	15.6177	16.4749	16.4756	18.4199	13.1759	13.1759	11.6776	11.6776	37.144	37.1437
Mean	118.562	118.531	59.6801	59.7188	53.0618	48.9712	14.6555	15.3182	17.2828	18.4415	8.59992	8.72494	7.97881	8.39755	29.8099	29.7372	10.3095	11.5162	4.24346	5.89494	28.4053	28.6881	64.2814	63.4413	20.4	22.2795	18.699	17.6298	15.7585	15.7097	15.7062	15.3879	17.7527	16.4925	20.7319	20.5733	20.4058	13.1591	13.2557	37.8893	38.2889
SD	19.027	18.9831	9.69772	9.74295	9.06098	12.2391	10.9671	12.3199	11.8536	14.1217	6.24878	7.02203	6.32433	7.5495	7.72552	7.76874	10.3963	17.2797	3.80745	4.7717	7.62733	7.46776	19.5265	19.2885	15.3478	13.5697	7.11442	7.77409	4.3119	4.34223	3.09291	4.04934	1.69729	4.07445	8.31521	7.41011	7.24891	2.53695	2.67327	1.85994	2.46141
Posterior
Subject	Sternomastoid		Cleidomastoid		CleidoOccipital		Trap		LevScap		SplCapLat		SplCapMed		SplCervicis		SemiCapLat		SemiCapMed		SemiCervicis		ScaleAnt		ScaleMed		ScalePost		LongissimusCap		LongissimusCer		IliocostalisCer		LongVer	LongSup		LongInf		LongCap
1	12.6622	12.4195	10.2199	10.1105	4.59645	4.47025	67.9189	70.3826	40.0142	30.8075	18.9143	11.6105	21.4925	14.6879	36.3621	44.5126	63.1469	65.7149	64.2201	66.6576	50.6352	39.5422	4.22825	4.0169	24.5986	14.5443	25.7356	31.2775	24.4114	29.2821	17.602	20.748	17.9479	23.1101	15.8385	28.0397	29.9393	12.0576	12.1606	38.7235	39.2485
2	16.2042	10.7402	10.2542	7.7511	6.8625	4.02015	67.4974	66.7608	67.9452	77.3432	42.3044	49.1738	44.5598	51.3864	37.7011	29.2127	60.3624	59.6594	64.6	63.8766	22.4984	37.163	8.368	3.8989	55.1381	64.2488	25.2689	20.5994	18.114	13.1573	18.6071	15.695	20.9975	15.8005	18.0714	22.011	21.1049	13.1752	13.4947	36.6273	37.5626
3	6.7238	6.5609	3.7432	3.6651	2.45085	2.3721	57.0936	47.7026	35.3988	31.861	18.7428	16.7315	22.0112	19.7298	43.1537	40.7699	45.4494	37.8819	52.267	43.6373	35.7798	66.5523	2.3834	2.27325	20.6388	18.3925	8.4358	7.8391	33.0639	26.4146	17.0166	17.3205	18.2786	14.745	11.5817	10.0647	11.9713	8.08685	11.1794	30.3639	42.7531
4	24.368	46.9351	12.5201	23.1847	11.6381	23.4347	68.302	57.6259	68.096	54.8753	38.4767	30.5587	42.8708	34.2774	17.3165	19.9466	56.401	47.4108	63.1068	53.1782	21.9314	24.0358	14.9797	31.4321	45.8016	36.2854	6.78295	19.3464	10.188	10.5742	8.3319	16.9608	9.05685	29.2056	33.6144	18.7471	20.0253	19.4402	13.8068	50.1901	30.5928
5	10.3651	12.4639	7.57925	8.5407	3.8251	4.9168	57.4271	63.6974	57.4711	44.0792	34.6484	24.8596	36.9513	27.2233	7.99575	17.5779	50.7522	56.736	54.7103	60.8681	29.6499	6.6701	3.59215	5.3087	44.9843	32.0018	11.6177	26.0987	3.6969	6.67835	7.44565	13.4596	5.457	22.5106	33.5956	29.6316	30.579	19.8563	16.9955	45.3757	36.2191
6	45.1688	38.9387	24.8669	22.0597	21.5024	18.2623	70.3155	64.5322	73.4683	74.2882	45.4541	46.1044	46.2186	46.8245	58.3754	53.5378	65.645	59.6166	66.5912	60.8692	57.4591	88.2171	32.5371	27.1116	61.1332	62.0285	31.9638	28.5149	46.519	43.0018	22.4291	21.6151	24.7881	19.7131	10.1517	23.3274	25.9087	9.11415	11.5949	33.0735	42.1009
7	6.81355	6.17815	3.6492	3.34275	2.59255	2.293	56.7321	55.7416	19.3569	40.7237	9.60765	21.3614	11.823	25.4934	11.9436	4.3626	46.2753	45.4596	50.8542	49.9621	5.2702	8.9919	2.62855	2.22115	9.8513	22.1932	10.9687	1.78705	4.6441	3.2741	15.8958	3.1931	26.8416	2.2513	35.3568	20.474	16.6423	14.7338	15.9349	36.3606	44.4315
8	7.0933	7.23125	4.3565	4.4217	2.6081	2.6802	61.714	56.7002	68.5413	22.54	38.7435	11.1925	43.1602	13.2597	4.851	24.6769	50.8533	46.6313	56.9801	52.3173	12.8175	6.1084	2.3857	2.4863	46.1222	13.0102	3.50535	19.0932	3.2983	7.0721	1.99525	20.4748	4.64935	24.9828	29.3805	13.319	22.4806	12.2953	18.4693	27.7325	51.0842
9	19.6029	18.991	10.5694	8.5757	6.561	4.21125	53.227	47.2309	23.0175	59.6244	19.7908	4.21265	18.3304	4.4174	32.3751	32.3761	61.1963	46.9719	6.13925	17.6004	31.6248	31.6253	7.2141	2.5504	66.7006	47.0303	18.1161	18.1166	16.1874	16.188	16.896	16.8965	17.7921	17.7927	17.4947	16.265	16.2653	12.5203	12.5206	36.2651	36.2658
10	8.62335	8.611	5.07955	5.07375	3.4079	3.40145	64.1322	67.3606	64.9357	68.7987	36.584	38.8976	40.8166	43.3275	60.0435	58.7152	52.8897	55.6083	59.2289	62.2314	85.1098	75.2386	3.5012	3.4922	43.5269	46.3075	14.8107	14.3881	43.2563	43.6681	21.677	20.6632	19.5394	19.6732	6.42295	10.3717	9.3052	9.31185	7.99775	36.4988	31.6929
11	10.9781	14.6431	7.8601	9.539	4.14395	6.0504	67.9893	67.2215	71.844	74.9854	45.1543	47.4504	47.3919	49.6737	5.543	5.543	60.8319	60.099	65.0831	64.329	6.6701	6.6701	4.09355	7.09115	58.9179	61.9631	15.6762	14.4515	3.6969	3.6969	5.03065	4.16385	9.83255	9.32515	48.0437	38.8228	37.2985	23.77	22.5658	46.2829	42.2048
12	15.4394	13.4182	11.4712	10.5605	6.0408	4.9897	67.4743	62.4639	53.5677	75.6062	29.6666	47.1501	31.5099	47.7987	39.6536	20.5948	62.6834	57.4607	63.7802	58.8229	13.0936	40.1957	6.64685	4.88675	39.4001	63.468	33.8232	20.8858	20.6347	9.24355	20.9318	13.6321	25.4663	13.3011	19.6186	34.0225	29.7666	13.3319	13.2195	40.2991	39.5241
13	42.4518	41.9163	23.6426	23.4014	20.0894	19.8109	59.5007	65.8817	63.2281	63.6723	37.3304	37.6827	38.65	38.9783	5.3822	8.1144	54.3719	61.0234	55.8911	62.2045	7.83815	6.9026	30.1709	29.7047	49.9501	50.4352	11.6105	28.7015	4.2299	4.2299	5.7164	8.80775	5.3539	22.6026	43.2537	52.0289	48.0922	23.7158	17.4136	57.0855	34.3668
14	17.4957	14.4055	10.8863	8.8294	5.80125	5.2625	35.7103	32.3389	29.3451	39.3456	16.6315	16.7642	13.7896	9.60295	31.2915	31.2916	34.1693	30.9623	11.4372	24.1838	28.6464	28.6465	3.60685	4.55735	34.4111	24.0086	19.7296	19.7296	14.6895	14.6895	16.7777	16.7777	18.0192	18.0192	18.0418	16.0055	16.0055	12.4872	12.4872	36.4169	36.4171
15	7.06605	6.8069	4.6051	4.48375	2.64985	2.5155	74.6259	71.3179	35.2964	18.5149	19.2078	8.6594	22.9213	11.0761	23.7539	34.9124	61.7371	58.9302	65.6529	62.7082	21.8875	29.2663	2.3677	2.1743	22.8806	10.0149	14.6866	19.5873	10.6371	15.8631	13.572	18.797	14.9862	19.874	18.7079	13.3301	16.4363	11.1196	13.7724	31.9509	41.2164
16	9.10225	8.0557	5.5591	5.0688	3.7057	3.16305	51.1907	48.0036	45.2731	44.3137	25.4789	24.8759	29.9633	29.2861	5.0372	5.0372	41.8518	39.1474	44.7918	41.9549	6.2405	6.2405	3.8874	3.10635	30.5294	29.7939	16.3552	10.1235	3.3287	3.3287	8.16635	5.0065	17.4623	6.5525	38.6585	21.0113	22.8961	15.8857	19.7465	33.7309	48.7188
17	14.1673	12.7493	7.89305	6.1929	5.0977	2.8724	60.063	65.7993	53.6623	34.9236	23.0297	35.4546	10.9691	4.79625	29.6778	29.678	60.653	32.4549	8.2045	6.7904	27.3031	27.3029	4.49045	1.9024	38.5763	54.9214	12.1618	12.1619	15.2685	15.2687	15.6174	15.6174	16.4751	16.4753	18.4201	13.176	13.176	11.6777	11.6776	37.1439	37.1439
Mean	16.1368	16.5332	9.69151	9.69421	6.68081	6.74863	61.2302	59.4566	51.2036	50.3708	29.398	27.8082	30.79	27.7553	26.4975	27.1094	54.6629	50.6923	50.2082	50.1289	27.3209	31.1394	8.06364	8.13026	40.7742	38.2734	16.5441	18.3942	16.2273	15.6253	13.7476	14.6958	16.0555	17.4079	24.4854	22.3911	22.8172	14.2694	14.4139	38.4777	39.5025
SD	11.5619	12.9861	6.19733	6.69645	5.77562	6.71936	9.225	10.4565	17.8915	19.6991	11.2214	15.0064	12.8112	16.4843	18.2732	16.4412	8.77307	10.7327	20.775	17.9464	21.0949	25.3015	9.30785	10.2746	15.5748	19.3223	8.46587	7.80947	13.7347	12.8491	6.34944	5.95725	6.98693	6.79823	12.2856	11.2137	9.96724	4.76571	3.63836	7.47364	5.46491
Left
Subject	Sternomastoid		Cleidomastoid		CleidoOccipital		Trap		LevScap		SplCapLat		SplCapMed		SplCervicis		SemiCapLat		SemiCapMed		SemiCervicis		ScaleAnt		ScaleMed		ScalePost		LongissimusCap		LongissimusCer		IliocostalisCer		LongVer	LongSup		LongInf		LongCap
1	21.5304	14.707	14.2158	11.1412	9.20865	5.65995	30.5817	25.4305	62.596	26.0581	36.8289	7.8428	38.1827	11.1776	5.3822	5.3822	24.2278	18.8582	27.2788	22.1821	39.2504	6.9026	11.9513	6.0091	49.2597	9.35765	3.20575	49.7333	4.2299	4.2299	2.1631	16.1985	2.2014	46.7681	48.4162	57.6679	50.3884	31.2612	13.0574	79.6294	14.3689
2	56.96	11.9985	28.9243	8.3275	28.0633	4.67475	32.1023	27.8871	61.437	34.424	37.5472	17.8023	39.8321	20.2098	5.543	5.543	26.5842	22.5616	29.8396	25.7	34.7829	6.6701	41.7031	4.9281	48.8289	22.6418	2.4912	36.697	3.6969	3.6969	2.0941	9.1331	2.0616	41.2957	52.504	47.5889	33.4434	37.7278	11.5349	88.5109	6.23245
3	35.2754	29.0029	17.3741	12.5407	15.7311	9.8555	44.8101	18.8034	49.0204	11.1419	22.2591	4.93335	15.5966	6.0122	16.81	16.8099	42.1994	15.5959	27.4088	19.3191	28.2041	17.1835	19.9273	8.33455	33.6654	5.36825	4.24255	9.0738	10.0069	10.0069	8.31375	10.9449	8.44415	21.9043	31.5915	20.0665	15.6021	20.3178	10.3521	61.3331	21.726
4	63.5892	64.2744	31.5428	17.6893	24.2123	19.1608	50.5808	38.0645	65.3893	24.1543	19.7875	11.7912	20.246	13.8267	17.9291	17.9291	41.0332	22.0237	31.1297	18.2767	24.3183	18.2287	25.2481	44.0439	45.3474	23.19	7.17975	15.6314	9.703	9.703	8.98075	13.0541	9.2606	23.6628	31.697	20.1372	17.288	20.0667	12.0545	54.2888	25.6057
5	26.1626	11.5388	14.8161	8.11695	12.0428	4.43555	13.6341	16.4718	39.8971	19.4843	21.8028	6.88205	24.1855	9.35745	5.543	11.8658	8.9597	11.6677	11.7026	14.4893	56.198	6.6701	16.5132	4.55205	27.9476	8.15885	7.4267	30.8462	3.6969	3.6969	5.4892	14.257	2.0616	31.715	32.5411	34.0702	24.9792	25.7231	10.4381	65.8062	15.2873
6	61.5046	57.0602	32.2276	30.2249	29.9984	27.6869	51.7284	28.0138	59.9647	39.6539	34.7415	18.6286	36.238	21.2263	5.3822	5.3822	46.2704	21.5511	48.2011	24.7381	29.1724	6.9026	46.7634	42.8928	46.3862	24.2053	12.1624	29.2132	4.2299	4.2299	5.92975	6.72035	2.2014	27.867	41.5072	60.371	37.0662	29.715	10.3368	80.6959	9.90025
7	27.4768	14.2767	13.5267	7.3488	11.5891	5.4942	24.1964	7.47865	48.673	10.341	24.3325	4.31095	25.6062	5.34535	16.0465	16.0472	18.3434	8.95165	16.8924	6.4971	15.4239	15.4223	10.8799	5.8627	36.7479	6.63455	4.323	6.6176	9.71045	9.7112	8.06655	9.4913	8.47965	12.9776	34.9532	16.6007	20.2563	13.5598	16.9104	33.6915	46.9021
8	34.3946	11.0341	17.2584	6.21875	16.8794	4.66805	40.581	35.3265	59.8667	10.781	33.5481	4.14975	37.5217	5.61635	4.851	4.851	33.0577	28.6328	37.3267	32.4401	14.4223	6.1084	22.2895	5.2587	39.8781	4.546	1.3972	28.5193	3.2983	3.2983	1.9205	18.8581	1.8482	47.1054	54.6522	25.1475	28.4011	29.4605	16.1167	68.4391	22.0836
9	67.3194	16.7817	33.6311	10.7823	24.8064	5.55295	27.6938	30.3252	25.1041	11.7526	5.5567	5.2607	5.36045	5.9717	32.3751	32.3771	10.5412	11.0739	10.615	4.7432	31.6222	31.6207	20.7582	4.49295	71.444	17.7401	18.116	18.1169	16.1919	16.1932	16.8961	16.8969	17.792	17.7931	17.4949	16.2651	16.2655	12.5231	12.5234	36.2713	36.272
10	74.4475	16.9075	32.3237	9.0307	34.2346	6.06	30.6576	15.9109	95.597	16.0059	23.131	6.09615	23.5085	6.9732	17.9291	17.929	27.5714	13.9743	26.4303	14.4608	45.3589	18.2288	42.617	4.42715	60.5634	8.1211	7.17975	18.3098	9.703	9.70295	8.98075	12.4118	9.26065	30.6413	37.995	23.9741	17.8757	25.7325	10.0837	69.4796	20.1218
11	43.9416	43.2621	25.8053	21.9079	19.1321	8.58255	36.5449	13.5678	17.2014	6.90055	13.0363	4.1291	9.73725	4.0986	36.0267	36.0253	39.7721	4.4978	4.60985	4.13985	34.1344	34.1367	21.3584	10.663	70.7515	6.9736	23.1647	23.164	18.1228	18.1222	17.5939	17.5936	18.6583	18.6576	17.1912	21.0729	21.0731	13.0438	13.044	36.8875	36.8877
12	19.0583	14.5349	13.1019	11.0637	7.923	5.57045	34.8191	18.9832	73.0155	26.7565	45.0948	8.3968	45.8839	11.6937	5.3822	5.3822	28.6447	12.1379	31.4712	15.8032	21.5578	6.9026	9.79845	5.85915	60.6386	10.1202	3.0001	48.3747	4.2299	4.2299	2.1631	15.2767	2.2014	44.8392	50.0426	57.9506	52.6078	30.9241	14.3922	76.9633	17.8308
13	73.0111	67.37	39.705	33.88	34.6963	28.0962	33.4531	33.9727	79.154	35.2775	28.1281	17.1767	20.8399	17.5344	21.4089	21.4093	24.1859	30.236	23.2687	27.9604	69.1481	23.3118	37.5049	51.3175	35.1728	22.8121	15.5861	47.4012	13.8097	13.8099	10.39	17.1064	11.1958	44.9797	41.0902	54.1283	42.6666	29.4386	10.3547	79.5605	21.5168
14	25.2802	10.5883	13.4236	6.59025	11.9914	4.38285	23.088	15.152	42.4702	16.5724	24.11	6.9884	27.5949	9.19735	5.1392	5.1392	18.3751	11.27	20.1635	12.8243	6.4032	6.4032	16.114	4.8075	29.5245	8.08405	10.9595	19.986	3.3945	3.3945	4.85745	10.3399	7.35185	18.6101	36.9214	23.0918	23.6126	18.3625	17.0084	43.7544	37.9321
15	39.4232	12.0234	19.7647	6.92765	19.4285	5.22045	41.7322	18.2589	38.3859	10.3829	21.1498	3.5478	25.102	5.3361	5.0372	5.0372	33.8259	13.9084	36.3722	15.4773	6.2405	6.2405	26.5173	6.0675	25.2492	3.78045	18.6644	9.27205	3.3287	3.3287	12.5378	4.22495	18.8498	7.19325	34.9224	22.1833	19.0764	17.5877	16.034	42.7044	38.0057
16	35.3954	35.5535	17.3811	12.0017	12.6598	6.6663	40.814	13.5743	50.1375	12.2381	21.5988	4.75425	23.947	5.59305	17.8728	17.8741	52.8675	48.47	25.0482	10.2091	17.1125	17.114	11.8736	11.7939	58.8882	11.2367	13.175	12.7919	8.94455	8.94505	9.2233	9.22385	12.9885	10.3125	39.9693	21.1134	23.7233	16.5072	19.8334	35.3496	47.7124
17	26.6017	12.2028	14.1039	6.7216	11.5065	2.8198	20.2486	2.24015	19.8864	2.3335	4.7984	1.0002	4.14035	1.21715	29.6791	29.6799	40.6544	3.77985	3.56575	1.77005	27.3076	27.3039	14.0907	1.67715	72.6872	1.1177	12.1618	12.1622	15.2697	15.2706	15.6177	15.6178	16.475	16.4757	18.4194	13.1759	13.1757	11.6776	11.6774	37.1444	37.1431
Mean	43.0219	26.0657	22.3015	12.9714	19.0649	9.09336	33.9568	21.1448	52.2233	18.4858	24.556	7.86419	24.9131	9.43452	14.6081	14.9802	30.4185	17.5995	24.1955	15.943	29.4505	15.0206	23.2887	13.1169	47.8224	11.417	9.6727	24.4653	8.32747	8.32763	8.30693	12.7852	8.90187	27.2234	36.5829	31.4474	26.9118	22.5664	13.2795	58.2653	26.7958
SD	19.0214	19.9308	8.94835	8.30683	8.75048	7.94964	10.4531	10.0304	20.9112	10.8326	10.8422	5.32144	12.0055	5.7926	10.5582	10.3279	12.4175	10.9306	11.9257	8.82784	16.6491	9.54714	11.9356	15.9892	15.708	7.61298	6.50692	14.1805	5.07947	5.0796	5.11054	4.18432	6.29269	13.5007	11.4568	16.8006	12.1871	7.99561	2.94506	19.296	12.7167
Right
Subject	Sternomastoid		Cleidomastoid		CleidoOccipital		Trap		LevScap		SplCapLat		SplCapMed		SplCervicis		SemiCapLat		SemiCapMed		SemiCervicis		ScaleAnt		ScaleMed		ScalePost		LongissimusCap		LongissimusCer		IliocostalisCer		LongVer	LongSup		LongInf		LongCap
1	31.2973	37.7193	19.2059	22.4054	9.0814	16.1902	14.8286	45.638	18.0026	41.6882	5.98945	14.9065	7.3373	15.9949	21.4082	21.4082	11.535	37.0782	13.1648	28.3652	23.3128	23.3123	10.1717	18.1113	9.52905	65.5004	20.7187	28.0131	13.8053	13.8053	10.3961	14.4185	12.9742	19.857	29.4314	38.2698	40.6044	16.2896	16.3132	42.1911	42.4633
2	11.3469	32.9741	8.02905	17.9364	4.33585	15.586	13.3661	25.0869	24.2103	56.3231	10.3366	33.8092	12.7905	36.1173	5.543	5.543	8.7039	19.8893	11.4394	22.95	6.6701	36.3802	4.3952	22.0845	12.7404	43.8713	31.3661	3.45455	3.6969	3.6969	10.9957	2.0941	33.3008	2.0616	41.1646	28.7265	39.8183	11.5312	30.2886	11.6103	73.5957
3	18.575	18.1169	9.4303	9.21045	8.1812	7.9597	22.6992	43.8115	10.9264	40.1955	4.83015	21.4697	6.2302	25.1044	4.4851	4.4851	17.7332	34.7462	20.6608	40.0615	5.6216	42.4894	10.3955	10.0858	5.10065	23.6844	11.6977	1.73125	3.2666	3.2666	9.6199	3.2246	31.7852	1.6806	44.2456	18.1967	26.0916	8.9969	28.8832	5.2743	84.0996
4	48.493	57.2091	22.7997	28.3115	22.5086	27.7613	22.5326	44.8935	21.9543	51.2408	10.9956	23.7108	12.7479	25.3258	17.9291	17.9291	16.4106	32.5187	17.8257	33.0275	18.2287	18.2287	17.2518	38.3534	12.8277	37.3907	11.0646	11.9809	9.703	9.703	10.6274	12.4346	13.942	14.2456	27.8244	16.5241	18.1822	13.9591	15.8946	35.4972	42.6023
5	17.6429	29.5474	11.3558	17.565	5.61515	12.9817	12.862	29.8716	16.1397	40.6512	6.2473	18.8474	7.4088	20.1152	20.7853	20.7813	10.046	26.4948	11.7035	22.3782	20.4006	20.4023	5.1958	15.6588	9.2039	56.6835	23.3179	14.9572	10.9122	10.9106	11.9809	9.84265	19.5849	10.3585	32.5258	29.145	29.8886	16.6035	19.5486	35.7302	45.3514
6	52.4901	41.5816	28.1657	23.2505	25.3101	19.6367	37.9263	51.8504	29.0829	56.3486	10.2425	31.8728	13.4132	33.5653	5.3822	5.3822	31.8836	46.3976	34.5455	48.3219	6.9026	52.1557	38.9129	29.413	12.6609	42.4371	42.9076	3.0001	4.2299	4.2299	11.2362	2.1631	42.3319	2.2014	48.0435	43.7654	63.7173	10.1397	33.9447	4.1968	90.012
7	11.8931	15.6401	6.3295	8.0676	4.6711	5.926	8.3719	25.838	6.2034	40.0874	2.5913	18.7081	3.4037	23.0577	16.0471	16.0476	10.956	18.3719	7.1594	18.4938	15.4238	15.4242	4.7294	5.09455	4.19515	35.3752	8.25845	3.8298	9.71125	9.7115	11.6275	8.0669	18.0096	8.32625	36.5429	21.0843	16.7927	16.7417	14.5156	44.4593	36.8923
8	6.4796	22.7788	4.0665	11.7691	2.2873	10.8074	9.51435	33.0224	13.2455	22.2572	5.6258	11.0231	7.21825	13.0758	6.23765	27.3712	6.8968	26.6927	8.43515	30.2974	14.4831	6.2438	1.93835	13.8212	6.31995	12.8067	6.01385	17.5848	3.2983	8.0278	6.0076	18.7889	5.807	24.1363	25.9019	14.5528	18.8028	13.8659	14.8641	36.4704	40.7343
9	10.9549	12.3845	6.8285	7.4938	4.424	5.16895	13.9653	25.7981	18.6281	49.0324	8.23945	28.4731	10.4777	32.2275	5.1059	5.1059	9.96865	20.1232	12.0247	22.7878	6.4569	21.7198	4.84805	5.95925	9.80595	35.4937	26.8378	1.9549	3.4203	3.4203	12.813	2.0285	33.6355	1.9754	42.3784	24.5283	28.9839	13.0902	27.5037	17.7457	66.4446
10	18.4351	44.546	9.71635	22.0556	8.5368	22.1858	13.4746	25.3839	16.6625	71.4007	7.67235	40.456	9.4393	45.0188	4.851	4.851	10.2317	20.2603	12.1181	23.1936	6.1084	85.3118	10.6544	29.6902	8.7796	48.1804	26.6176	1.3972	3.2983	3.2983	14.1936	1.9205	49.0061	1.8482	52.1981	21.2548	30.572	7.5391	36.5988	3.5104	96.6406
11	17.4849	26.0514	10.8408	14.7651	7.52875	11.9849	20.0221	38.5896	26.1608	64.1427	11.7622	39.525	14.2073	41.7976	5.543	5.543	15.0557	32.7751	17.976	36.2105	6.6701	6.6701	9.4156	16.4223	14.6312	51.4519	20.9271	7.4329	3.6969	3.6969	4.66005	2.0941	16.1311	3.34825	51.4094	41.1753	38.652	23.7612	24.7829	43.5401	46.5545
12	13.8403	21.6659	10.7507	14.2768	5.20915	9.2791	22.8911	29.5586	24.7893	49.6261	6.8363	26.5397	10.2398	28.5967	5.3822	5.3822	16.2113	23.1613	19.6698	26.2665	6.9026	51.4106	5.25425	12.0693	7.972	35.0957	38.6114	4.16905	4.2299	4.2299	12.8286	2.67815	36.3631	2.2014	39.772	39.4126	55.3535	10.3995	28.5876	11.8984	77.8458
13	50.207	41.9049	27.137	23.3962	24.1227	19.8049	30.6223	54.1345	49.3402	69.5743	26.3128	42.3648	28.3854	43.3404	5.3822	5.3822	24.2702	48.7784	27.319	50.5817	6.9026	6.9026	36.9247	29.6946	34.7835	56.8805	24.2861	8.1587	4.2299	4.2299	2.1631	2.1631	20.699	2.2014	56.1662	52.8421	67.136	17.9997	31.0958	25.0454	72.761
14	8.5791	47.8533	5.65575	23.9224	3.3423	23.6815	11.009	23.6944	17.2351	45.6835	7.42645	26.2345	9.6681	29.8777	5.1392	5.1392	7.5606	18.918	8.99275	20.7242	35.329	6.4032	3.2613	33.4856	8.6326	32.1848	7.62565	23.3075	3.3945	3.3945	5.8317	8.99655	2.0132	27.6617	36.9337	29.1194	17.5956	26.0385	9.3388	72.0551	9.62525
15	6.8187	38.6684	4.48925	19.4111	2.5216	19.0371	23.8987	55.4801	13.2341	36.8037	5.34	20.1553	7.3486	23.9853	5.0372	5.26515	18.6939	45.4915	20.4977	48.6101	9.3218	6.2405	2.18305	25.9539	5.9664	24.0363	1.8718	36.6977	3.3287	3.3287	2.0079	19.1178	1.963	46.9813	50.4166	25.3137	26.9298	26.277	15.6875	66.4742	21.4511
16	20.1291	27.2449	10.7252	14.0591	9.4236	13.1135	15.1761	35.7817	13.5128	63.9697	5.51515	37.2312	7.54535	43.1603	5.0372	5.0372	11.2925	28.7768	12.7331	31.0754	6.2405	6.2405	12.1173	17.4281	6.18005	44.8633	20.2431	7.96355	3.3287	3.3287	8.91835	3.5225	20.1808	8.36725	51.5401	29.8467	23.1932	23.0778	19.4913	49.7908	38.6548
17	16.5016	42.0246	9.12545	19.9622	6.0912	16.3772	7.4156	20.8739	4.591	19.2431	1.32865	7.7679	1.652	9.3254	29.6779	29.6754	16.7506	21.5018	4.56005	12.1936	27.2983	27.3036	5.64825	18.0775	5.52285	71.7893	12.1623	12.1613	15.2684	15.2664	15.6176	15.6168	16.476	16.4743	18.4206	13.1761	13.1761	11.6777	11.6779	37.1436	37.1445
Mean	21.2452	32.8183	12.0383	17.5211	9.01122	15.146	17.6809	35.8416	19.0541	48.1334	8.07601	26.0644	9.97138	28.8051	9.93961	11.1958	14.3647	29.528	15.3427	30.3258	13.0749	25.4611	10.7822	20.0826	10.2854	42.2191	19.6781	11.0467	6.04817	6.32619	9.50149	7.59831	22.012	11.4074	40.2891	28.6432	32.6759	15.764	22.2951	31.9196	54.2866
SD	15.1186	12.5059	7.57583	6.12908	7.47994	6.37189	8.24758	11.4733	10.2887	14.8309	5.48029	10.4036	5.83855	10.8588	7.9242	8.89401	6.45716	10.1266	7.6304	11.2147	8.99689	22.004	10.9838	9.67951	7.01509	15.3647	11.5795	10.2211	4.09416	4.05576	4.02268	6.33555	13.7139	12.4955	10.8165	11.2234	16.3354	5.93163	8.40432	20.8333	24.8611
