# Supplementary material for: Investigation of the Differential Contributions of Superficial and Deep Muscles on Cervical Spinal Loads with Changing Head Postures
Source: PLoS One. 2016 Mar 3;11(3):e0150608. doi: 10.1371/journal.pone.0150608 (PMC4777436; doi:10.1371/journal.pone.0150608)
Supplement: S5 Table — Activation levels of superficial muscles during neck posture in flexion, extension, left and right lateral bending for each subject. (XLSX) [file pone.0150608.s005.xlsx]

## Sheet: EMG(%)
FLEX_10										EXT_10										LB_10										RB_10
Subject	Sternocleidomastoid (left)	Sternocleidomastoid (right)	Splenius capitis/levator scapulae (left)	Splenius capitis/levator scapulae (right)	Semispinalis capitis/trapezius (left)	Semispinalis capitis/trapezius (right)				Subject	Sternocleidomastoid (left)	Sternocleidomastoid (right)	Splenius capitis/levator scapulae (left)	Splenius capitis/levator scapulae (right)	Semispinalis capitis/trapezius (left)	Semispinalis capitis/trapezius (right)				Subject	Sternocleidomastoid (left)	Sternocleidomastoid (right)	Splenius capitis/levator scapulae (left)	Splenius capitis/levator scapulae (right)	Semispinalis capitis/trapezius (left)	Semispinalis capitis/trapezius (right)				Subject	Sternocleidomastoid (left)	Sternocleidomastoid (right)	Splenius capitis/levator scapulae (left)	Splenius capitis/levator scapulae (right)	Semispinalis capitis/trapezius (left)	Semispinalis capitis/trapezius (right)
1	0.873333	0.586667	7.41333	5.04333	9.09667	9.45667				1	1.37667	0.7	7.5	4.02	2.74	6.18333				1	1.05667	0.776667	7.69	4.48667	2.68333	5.07				1	1.29333	0.676667	8.43	4.19333	15.62	8.15333
2	0.923333	2.35667	5.65	9.31	3.59333	5.45				2	2.27667	3.31333	7.49667	10.22	4.43333	5.02333				2	2.95333	1.16	5.53333	13.5333	3.60667	5.02667				2	1.20333	1.10667	7.36667	7.9	3.13667	4.26667
3	0.74	0.666667	2.18333	2.32667	4.69333	4.78333				3	0.983333	0.823333	2.35333	1.84667	3.69333	5.48333				3	0.68	0.633333	1.87333	1.86667	4.61333	5.47667				3	0.68	0.776667	2.60333	1.90667	5.35	5.64
4	0.676667	0.656667	3.62667	1.95333	4.43333	4.74				4	0.57	0.626667	2.31667	1.74667	1.73	2.43				4	0.653333	0.523333	2.96	2.03	2.66	3.36667				4	0.666667	0.58	3.04	1.88667	2.53667	2.87333
5	0.99	1.06667	9.32	5.24667	11.55	5.15				5	2.16667	2.98667	8.10667	5.46667	2.78333	3.12				5	1.02667	1.04333	8.50667	5.89333	1.89667	2.51667				5	2.01	2.82	10.6733	6.24	3.22	3.21
6	1.67	1.25	3.08	4.85	3.43	3.03333				6	2.37	1.06667	1.75667	2.65667	2.04667	2.01				6	1.73667	1.13333	1.95333	3.27667	2.09333	2.13				6	1.85	1.97667	2.72667	6.03333	2.57333	2.20333
7	1.42	1.61	6.96	11.4933	14.7267	9.04				7	2.75	3.12333	17.5367	15.57	6.15667	5.66333				7	4.70333	1.73667	9.91667	7.03667	6.46	6.36				7	2.76333	2	10.13	11.6267	8.57333	5.32667
8	0.65	0.833333	4.71	2.06	4.68	7.15667				8	0.693333	1.38667	4.49667	1.30333	1.83667	2.43333				8	2.01667	0.78	3.84333	1.26333	2.01667	2.77667				8	0.69	1.37	3.28667	1.77	3.56	3.61333
9	2.42333	2.41	14.9033	12.8033	13.8667	10.3867				9	2.61667	1.61	7.10667	9.07333	6.36333	6.83667				9	5.96667	1.75667	11.0567	11.7833	9.43667	10.9067				9	2.43	1.90333	13.7533	12.3567	6.82333	7.73667
10	2.22333	3.26333	11.1267	7.99333	9.39	11.3933				10	1.06	1.52333	3.97	5	5.49	6.39333				10	2.29333	2.43333	7.17333	9.27333	10.2167	9.04				10	1.20667	2.09	6.21333	6.26	7.64667	7.16333
11	2.03	1.59667	14.0967	19.6533	4.50333	2.87				11	0.886667	0.933333	7.65333	16.4233	4.46	2.34				11	2.23667	1.18	18.15	14.9567	5.02667	2.44667				11	2.16667	5.63667	17.1267	27.4367	5.46333	3.43
12	0.666667	1.47333	12.17	6.18	8.04667	5.23667				12	1.53333	2.54	5.05	3.94667	4.29667	2.97333				12	0.546667	1.16	4.11667	3.33667	4.1	2.65				12	1.36333	3.02667	5.49333	3.54	4.17	2.65667
13	1.62	2.35	5.40333	1.71667	2.89	3.38				13	0.613333	1.09667	4.16667	1.61333	2.13333	2.67333				13	1.96667	1.49667	5.82667	1.77667	2.47333	2.93				13	0.766667	0.863333	4.15333	1.53667	1.88333	2.57333
14	2.835	2.225	8.375	9.235	11.965	15.175				14	1.265	1.01	5.685	4.66	4.73	5.045				14	2.205	1.9	16.665	5.525	3.73	7.24				14	1.655	7.335	11.505	6.55	10.39	6.875
15	0.53	0.5	3.655	1.73	9.355	8.995				15	1.405	1.495	2.72	2.12	6.6	5.32				15	0.545	0.515	2.59	1.695	7.79	6.71				15	1.07	0.77	6.335	1.78	8.805	6.01
16	1.02	0.93	3.405	2.71	5.735	7.685				16	6.09	9.56	3.075	2.765	3.71	3.505				16	2.695	2.605	5.69	4.43	4.665	10.815				16	2.33	3.08	4.485	2.17	3.87	3.945
17	0.835	0.785	4.575	5.95	13.16	11.665				17	1.305	1.44	2.35	4.24	3.29	4.01				17	0.705	0.825	5.66	15.155	5.04	9.53				17	1.025	0.61	3.99	5.625	4.96	5.365
Mean	1.30157	1.44471	7.09725	6.48559	7.94794	7.38804				Mean	1.76245	2.07265	5.49059	5.45127	3.91137	4.20255				Mean	1.99922	1.27402	7.01206	6.31284	4.61814	5.58775				Mean	1.48059	2.15422	7.13598	6.40069	5.79892	4.76716
SD	0.711095	0.816253	3.97982	4.87274	4.01553	3.50291				SD	1.31739	2.11254	3.78996	4.67721	1.60052	1.6233				SD	1.49976	0.630225	4.73228	4.84454	2.5393	3.04178				SD	0.670875	1.86062	4.23888	6.35575	3.54657	1.92586
FLEX_20										EXT_20										LB_20										RB_20
Subject	Sternocleidomastoid (left)	Sternocleidomastoid (right)	Splenius capitis/levator scapulae (left)	Splenius capitis/levator scapulae (right)	Semispinalis capitis/trapezius (left)	Semispinalis capitis/trapezius (right)				Subject	Sternocleidomastoid (left)	Sternocleidomastoid (right)	Splenius capitis/levator scapulae (left)	Splenius capitis/levator scapulae (right)	Semispinalis capitis/trapezius (left)	Semispinalis capitis/trapezius (right)				Subject	Sternocleidomastoid (left)	Sternocleidomastoid (right)	Splenius capitis/levator scapulae (left)	Splenius capitis/levator scapulae (right)	Semispinalis capitis/trapezius (left)	Semispinalis capitis/trapezius (right)				Subject	Sternocleidomastoid (left)	Sternocleidomastoid (right)	Splenius capitis/levator scapulae (left)	Splenius capitis/levator scapulae (right)	Semispinalis capitis/trapezius (left)	Semispinalis capitis/trapezius (right)
1	1.16333	1.15	7.78333	5.27	11.03	12.3067				1	4.99	2.45667	9.62	7.88667	3.55333	6.16				1	1.28667	0.846667	7.60333	4.93	3.07667	8.56333				1	1.08	0.56	9.34667	3.29667	22.8367	8.62667
2	1.25667	2.73333	6.61	11.52	5.15667	5.35667				2	3.21	4.34	5.89333	9.28333	3.99667	5				2	10.8733	1.43667	8.59667	15.6767	4.94	5.63667				2	1.17	1.25333	7.95667	7.29333	3.95	4.41
3	0.79	0.956667	2.32667	1.83333	4.67333	5.00333				3	1.41333	1.38	2.71333	2.18	5.38	5.02667				3	0.953333	0.666667	2.01	2.21333	4.66667	5.63333				3	0.666667	1.04	2.55667	1.57667	6.07667	5.18333
4	0.546667	0.5	3.55333	2.29667	4.80333	5.80333				4	0.923333	0.646667	2.13	1.56	1.28333	1.95667				4	0.873333	0.773333	3.76	2.48333	2.81667	4.92667				4	0.613333	0.623333	3.39667	2.21667	2.47667	3.56
5	0.86	0.916667	6.83	5.51667	11.1867	7.08667				5	6.46667	11.2967	11.7	7.35	3.70667	4.65667				5	1.48	1.13333	9.73333	6.89667	2.33667	2.85667				5	1.9	4.39667	10.2233	6.08	2.85333	3.23
6	1.77667	1.28667	3.55667	4.11	4.14333	2.80667				6	3.12667	2.1	2.87667	3.91667	2.46667	1.97				6	2.48	1.85667	2.52333	4.52	2.49	2.17667				6	1.85	1.91	2.85333	5.1	3.08333	1.82
7	1.08667	1.31333	6.73	11.83	13.7433	8.58333				7	5.79333	4.41333	18.0667	16.4567	7.00667	5.93333				7	2.72333	1.47667	9.87333	7.07667	9.57333	13.8				7	2.88	2.3	9.30333	9.65667	8.36333	6.62
8	0.67	0.813333	4.88667	1.67333	5.05333	8.83				8	0.776667	1.61667	4.25333	1.42667	2.17667	2.74667				8	6.28667	0.92	6.53	1.35667	3.36	3.22333				8	0.706667	2.10333	4.59	2.39667	5.30667	4.21
9	2.35333	2.15	11	10.82	14.7767	13.06				9	3.15333	1.66667	6.94667	8.64333	4.63	5.27				9	18.4667	1.88667	10.9967	13.7333	12.0133	14.2867				9	1.75	1.39	6.97333	8.6	5.27667	6.77667
10	1.88	5.87	7.86333	8.99333	9.95	9.88				10	1.2	1.99	4.05	5.65333	5.73667	5.87				10	2.06333	2.67333	6.46	8.79667	9.19	9.6				10	1.56	2.79333	8.96667	9.66667	10.8067	9.71
11	1.38333	1.15	8.38	13.0967	3.06	1.97667				11	0.963333	1.07	8.99	11.49	4.15667	2.36333				11	3.25333	1.79667	23.4833	15.79	5.51	2.60667				11	2.17333	7.82	11.74	29.6733	5.4	4.05
12	0.69	1.65333	12.5033	5.78	12.7833	8.27333				12	3.61667	6.36	4.83667	4.51667	4.87667	3.26333				12	0.816667	1.05	3.01	2.87	3.81667	3.22				12	1.26667	5.16667	4.83667	3.51667	3.86333	2.82333
13	2.93667	3.16667	4.51	2.46	2.87333	3.15333				13	1.68	2.12333	6.83333	1.90667	2.95667	3.26667				13	2.37	1.07333	3.36667	1.68333	2.06667	2.44667				13	0.613333	2.12667	3.29	1.92333	1.98667	2.52333
14	2.43	2.52	11.74	9.625	8.49	11.08				14	1.595	5.19	6.265	8.46	3.245	4.82				14	1.065	1.085	8.68	7.145	6.845	21.49				14	1.135	7.32	9.36	7.16	12.81	7.16
15	0.515	0.485	3.57	1.74	11.565	9.69				15	11.095	5.765	6.86	4.91	9.315	8.13				15	0.555	0.58	2.66	2.235	5.8	9.155				15	1.19	0.505	6.53	1.565	27.975	8.38
16	1.12	1.005	6.135	3.635	8.96	11.045				16	11.375	10.26	4.825	3.61	4.72	4.725				16	1.875	2.205	4.22	5.62	7.795	20.745				16	3.31	3.93	6.465	2.72	9.23	5.195
17	1.12	0.785	6.435	8.45	14.52	14.03				17	3.665	2.535	4.045	5.595	4.335	5.235				17	0.96	0.825	5.475	16.26	10.26	22.205				17	1.45	0.87	6.02	7.62	11.67	6.13
Mean	1.32814	1.67382	6.7302	6.39118	8.63343	8.11559				Mean	3.82608	3.83588	6.52382	6.16735	4.32598	4.49373				Mean	3.43422	1.31088	6.99892	7.01686	5.6798	8.9748				Mean	1.48912	2.71225	6.7299	6.47422	8.46853	5.31814
SD	0.71412	1.33668	2.95919	3.98443	4.16909	3.66492				SD	3.27522	3.12127	3.9277	3.98363	1.89116	1.6819				SD	4.63926	0.592346	5.14234	5.25846	3.10498	7.04453				SD	0.768449	2.27944	2.83311	6.63336	7.23488	2.30354
FLEX_30										EXT_30										LB_terminal										RB_terminal
Subject	Sternocleidomastoid (left)	Sternocleidomastoid (right)	Splenius capitis/levator scapulae (left)	Splenius capitis/levator scapulae (right)	Semispinalis capitis/trapezius (left)	Semispinalis capitis/trapezius (right)				Subject	Sternocleidomastoid (left)	Sternocleidomastoid (right)	Splenius capitis/levator scapulae (left)	Splenius capitis/levator scapulae (right)	Semispinalis capitis/trapezius (left)	Semispinalis capitis/trapezius (right)				Subject	Sternocleidomastoid (left)	Sternocleidomastoid (right)	Splenius capitis/levator scapulae (left)	Splenius capitis/levator scapulae (right)	Semispinalis capitis/trapezius (left)	Semispinalis capitis/trapezius (right)				Subject	Sternocleidomastoid (left)	Sternocleidomastoid (right)	Splenius capitis/levator scapulae (left)	Splenius capitis/levator scapulae (right)	Semispinalis capitis/trapezius (left)	Semispinalis capitis/trapezius (right)
1	0.836667	1.21667	6.30667	5.92	10.6533	11.57				1	9.42	5.52667	13.2967	10.3967	4.15	6.97333				1	1.16	1.015	5.52	5.185	2.43	6.79				1	1.34	0.483333	10.5333	3.11333	27.5633	10.35
2	1.26333	2.57333	7.04333	11.82	4.33	5.25667				2	4.01333	3.98333	5.70333	8.93	3.78333	4.84667				2	17.74	1.38333	6.87667	14.47	4.28667	6.00333				2	1.32333	7.17667	11.1433	10.0233	4.73667	6.58667
3	1.19667	1.05667	2.79	2.83	4.89333	4.89333				3	2.05	2.16333	3.14	3.03333	5.89667	6.41				3	1.01	0.56	1.83333	2.33	3.60333	5.81				3	0.74	1.03	2.5	1.89333	5.78333	5.14667
4	0.673333	0.686667	4.16	3.22667	6.54333	7.57667				4	1.34	1.06667	2.57667	2.17667	1.53	2.18				4	0.686667	0.623333	3.31333	1.83667	3.4	6.05				4	0.653333	0.56	3.09667	1.62	2.60667	3.49333
5	1.01333	1.11333	6.43667	5.43	12.6933	6.96333				5	9.28667	17.5067	13.9467	10.54	3.52	5.84				5	1.8	1.36333	10.25	5.89	2.46	3.19				5	1.53	7.02333	8.06667	6.8	2.33667	3.38667
6	1.79	1.34333	3.34	10.4533	4.79	3.82333				6	5.76333	2.69333	2.21667	3.10667	2.25	2.19333				6	3.08667	2.81333	3.55333	5.12333	2.89	2.45333				6	1.77667	2.28667	2.82333	5.23	4.54667	2.44
7	1.75333	1.54	6.82333	9.62333	15.81	12.71				7	7.99667	6.53667	27.1833	17.12	7.46	6.30667				7	1.53	2.59	8.94	14.15	8.65	25.23				7	2.17667	2.55667	10.98	6.17333	7.45333	6.05
8	2.31667	1.09333	12.6667	2.31667	9.75	12.6733				8	1.3	3.26333	5.71667	1.77333	2.12	2.88				8	8.435	1.265	6.02	1.22	3.975	3.125				8	0.87	5.05333	5.20333	2.85333	9.62	5.24
9	2.98333	2.76	19.13	13.8533	17.03	13.0467				9	3.32667	2.51333	6.31667	8.35333	4.61	5.56333				9	25.43	1.83	9.77667	12.97	12.2333	12.41				9	1.46333	2.28	9.96	10.0733	6.45333	8.70667
10	2.72333	10.5533	9.22	12.3967	9.34667	8.22667				10	3.39667	2.93	7.75667	5.83333	6.21	6.47333				10	2.97667	2.18333	7.91333	9.26	8.08667	7.94667				10	0.903333	2.15333	4.19	11.3133	7.64	11.0867
11	1.42667	1.28667	10.16	12.7667	3.22667	2.18333				11	1.18667	1.21667	8.8	12.2167	4.36	2.70667				11	5.39667	1.01667	25.9467	12.5567	6.48667	2.75333				11	2.56	11.2133	11.21	25.3433	5.27	4.74667
12	0.586667	1.48667	9.99333	6.72333	14.0867	9.24667				12	7.05	14.3333	6.87333	4.51	5.20333	4.01667				12	1.70333	1.19333	5.11667	5.06333	4.9	3.2				12	1.2	5.99333	4.32	3.91667	3.52	2.74667
13	8.40333	10.96	7.95333	5.76	5.13	6.50333				13	3.19	5.20333	7.31667	2.62667	3.13667	3.83333				13	3.81667	0.886667	3.59	1.12667	2.06333	2.55333				13	1.25	6.59667	3.22667	3.56667	1.99	3.73667
14	2.72	2.1	12.46	12.335	19.56	23.91				14	4.39	7.62	9.205	13.5	4.24	5.77				14	2.145	1.18	12.85	5.865	5.345	17.66				14	2.92	20.105	7.205	11.175	11.045	7.86
15	0.63	0.46	2.88	2.05	13.34	14.3				15	12.165	8.85	9.5	7.595	14.42	10.52				15	0.695	0.68	3.66	2.615	8.705	18.765				15	1.04	0.58	8.885	1.59	22.98	8.755
16	1.38	0.975	5.34	3.495	9.16	12.175				16	19.42	15.66	6.025	5.565	6.205	6				16	2.34	2.985	8.05	6.635	7.4	25.62				16	1.75	5.445	5.87	3.48	15.03	6.185
17	0.825	0.78	5.92	11.27	20.265	18.675				17	7.95	8.46	6	7.24	7.13	7.19				17	1.07	1.115	10.26	15.51	10.895	25.67				17	1.935	2.025	8.785	9.935	17.785	7.525
Mean	1.91304	2.46971	7.80137	7.78059	10.624	10.2196				Mean	6.07324	6.44275	8.32784	7.32451	5.07206	5.27667				Mean	4.76598	1.45196	7.85118	7.1651	5.75353	10.3076				Mean	1.49598	4.85657	6.94108	6.94706	9.19765	6.1201
SD	1.84274	3.17971	4.21187	4.208	5.4599	5.56913				SD	4.74601	5.09771	5.8279	4.40416	2.95699	2.15459				SD	6.76155	0.760613	5.57418	4.99579	3.10542	8.76655				SD	0.632277	4.95026	3.22674	5.88323	7.47879	2.62207
FLEX_terminal										EXT_terminal
Subject	Sternocleidomastoid (left)	Sternocleidomastoid (right)	Splenius capitis/levator scapulae (left)	Splenius capitis/levator scapulae (right)	Semispinalis capitis/trapezius (left)	Semispinalis capitis/trapezius (right)				Subject	Sternocleidomastoid (left)	Sternocleidomastoid (right)	Splenius capitis/levator scapulae (left)	Splenius capitis/levator scapulae (right)	Semispinalis capitis/trapezius (left)	Semispinalis capitis/trapezius (right)
1	1.1	1.23667	4.99	4.47	7.27667	8.92				1	18.62	14.1667	13.01	10.2567	4.85667	8.32
2	1.69667	2.87	9.78333	13.6167	4.67333	6.30667				2	5.02333	4.31333	7.69333	11.6567	4.44	6.01
3	1.09	1.58333	2.26333	2.80667	4.08	4.22333				3	1.81667	2.11333	3.21333	2.14667	4.71667	5.64
4	0.336667	0.34	2.96	2.02	3.25333	3.86667				4	1.15	1.18	2.99667	2.17333	1.69333	2.05667
5	1.01333	0.893333	5.31667	4.51	11.98	5.12667				5	14.5533	15.3233	16.43	21.34	3.82333	8.31
6	3.14667	2.34667	3.14	8.43	4.30333	3.78				6	10.96	6.58667	2.88667	4.07333	2.34333	2.01667
7	1.92333	2.10333	6.96667	12.1067	8.56667	8.51667				7	11.8333	7.84333	29.9267	18.6233	8.57667	7.82
8	3.035	1.12	5	2.44	9.325	14.54				8	1.51333	2.37667	4.23667	2.32333	1.77	2.28667
9	3	2.9	7	6.1	7.1	9				9	4.38333	2.69333	6.13333	9.18	5.07333	5.33667
10	5.85333	11.9533	12.0633	13.23	6.71	8.29333				10	2.77667	5.62667	7.28667	8.75333	4.97	6.18
11	0.74	2.11	7.88	8.74	2.44	1.92				11	1.17667	1.37	9.88	11.33	4.38333	2.29667
12	0.653333	1.58667	11.4533	7.15333	16.16	11.5267				12	9.76667	16.7667	8.07	6.02	6.72	4.70333
13	11.4533	14.27	8.11333	5.64	5.31	6.78333				13	5.62667	6.31	6.05333	3.42667	3.13	4.38
14	2.76	2.525	11.185	8.685	11.09	15.455				14	8.965	12.24	12.105	18.98	5.32	7.495
15	1.6	2.7	6.01	7.3	8.3	7.4				15	11.53	7.38	6.205	6.155	8.065	8.705
16	0.975	0.93	7.86	4.73	11.93	12.635				16	16.82	18.35	6.885	6.7	8.265	7.59
17	0.93	0.915	5.18	9.165	15.98	19.8				17	9.58	8.145	6.595	7.615	6.265	7.155
Mean	2.29417	2.92396	6.50969	6.73396	7.6924	8.23083				Mean	8.00559	7.81088	8.80039	8.86784	4.96539	5.6648
SD	2.83861	4.07547	3.52592	4.09831	4.75134	5.38258				SD	5.61602	5.60367	6.56227	6.00007	2.11534	2.3633
